# Supplementary material for: Development of a luciferase-based reporter of transcriptional gene silencing that enables bidirectional mutant screening in Arabidopsis thaliana
Source: Silence. 2012 Jun 7;3:6. doi: 10.1186/1758-907X-3-6 (PMC3548752; doi:10.1186/1758-907X-3-6)
Supplement: Additional file 2 — Sequences of 24 nucleotide small RNAs mapping specifically to each d35S in the two transgenes. Small RNAs were classified based on their transgene origin and strandedness. The sequences of the small RNAs, the number of reads and the positions of their 5′ nucleotides along the construct as shown in Additional file 1: Figure S4 is shown. [file 1758-907X-3-6-S2.xls]

## Sheet: 24nt siRNAs
LUCH-specific 24nt small RNAs matching to the forward strand of d35S
sequence	reads	position
GAAGACCAAAGGGCAATTGAGACT	21	349
GAAGACCAAAGGGCAATTGAGACT	21	676
AAAGGAAAGGCCATCGTTGAAGAT	11	490
AAAGGAAAGGCCATCGTTGAAGAT	11	817
ATAAAGGAAAGGCCATCGTTGAAG	9	488
ATAAAGGAAAGGCCATCGTTGAAG	9	815
AGACCAAAGGGCAATTGAGACTTT	7	351
AGACCAAAGGGCAATTGAGACTTT	7	678
ATTTCATTTGGAGAGGACCTCGAG	7	1020
AGGACCTCGAGAATTCTCAACACA	5	1033
AGGAAAGGCCATCGTTGAAGATGC	4	492
AGGAAAGGCCATCGTTGAAGATGC	4	819
TTCATTTGGAGAGGACCTCGAGAA	4	1022
AAAGGGCAATTGAGACTTTTCAAC	3	356
GAAGATAGTGGAAAAGGAAGGTGG	3	441
TGAAGATGCCTCTGCCGACAGTGG	3	507
AAAGGGCAATTGAGACTTTTCAAC	3	683
GAAGATAGTGGAAAAGGAAGGTGG	3	768
TGAAGATGCCTCTGCCGACAGTGG	3	834
AGAGGACCTCGAGAATTCTCAACA	3	1031
AAGACCAAAGGGCAATTGAGACTT	2	350
GACCAAAGGGCAATTGAGACTTTT	2	352
AGGGCAATTGAGACTTTTCAACAA	2	358
TATTGTGAAGATAGTGGAAAAGGA	2	435
GTGAAGATAGTGGAAAAGGAAGGT	2	439
ATAGTGGAAAAGGAAGGTGGCTCC	2	445
CATCATTGCGATAAAGGAAAGGCC	2	478
AAGACCAAAGGGCAATTGAGACTT	2	677
GACCAAAGGGCAATTGAGACTTTT	2	679
AGGGCAATTGAGACTTTTCAACAA	2	685
TATTGTGAAGATAGTGGAAAAGGA	2	762
GTGAAGATAGTGGAAAAGGAAGGT	2	766
ATAGTGGAAAAGGAAGGTGGCTCC	2	772
CATCATTGCGATAAAGGAAAGGCC	2	805
GGAGAGGACCTCGAGAATTCTCAA	2	1029
GAGGACCTCGAGAATTCTCAACAC	2	1032
ACTCCAAAAATATCAAAGATACAG	1	320
CAAAAATATCAAAGATACAGTCTC	1	324
AAATATCAAAGATACAGTCTCAGA	1	327
AGAAGACCAAAGGGCAATTGAGAC	1	348
AATTGAGACTTTTCAACAAAGGGT	1	363
ACAAAGGGTAATATCCGGAAACCT	1	378
CCCAGCTATCTGTCACTTTATTGT	1	417
ATTGTGAAGATAGTGGAAAAGGAA	1	436
TGAAGATAGTGGAAAAGGAAGGTG	1	440
AGTGGAAAAGGAAGGTGGCTCCTA	1	447
AGGAAGGTGGCTCCTACAAATGCC	1	455
ATTGCGATAAAGGAAAGGCCATCG	1	482
TAAAGGAAAGGCCATCGTTGAAGA	1	489
AAGGAAAGGCCATCGTTGAAGATG	1	491
GGAAAGGCCATCGTTGAAGATGCC	1	493
TTGAAGATGCCTCTGCCGACAGTG	1	506
GAAGATGCCTCTGCCGACAGTGGT	1	508
ACTCCAAAAATATCAAAGATACAG	1	647
CAAAAATATCAAAGATACAGTCTC	1	651
AAATATCAAAGATACAGTCTCAGA	1	654
AGAAGACCAAAGGGCAATTGAGAC	1	675
AATTGAGACTTTTCAACAAAGGGT	1	690
ACAAAGGGTAATATCCGGAAACCT	1	705
CCCAGCTATCTGTCACTTTATTGT	1	744
ATTGTGAAGATAGTGGAAAAGGAA	1	763
TGAAGATAGTGGAAAAGGAAGGTG	1	767
AGTGGAAAAGGAAGGTGGCTCCTA	1	774
ATTGCGATAAAGGAAAGGCCATCG	1	809
TAAAGGAAAGGCCATCGTTGAAGA	1	816
AAGGAAAGGCCATCGTTGAAGATG	1	818
GGAAAGGCCATCGTTGAAGATGCC	1	820
TTGAAGATGCCTCTGCCGACAGTG	1	833
GAAGATGCCTCTGCCGACAGTGGT	1	835
AGTTCATTTCATTTGGAGAGGACC	1	1015
TTTCATTTGGAGAGGACCTCGAGA	1	1021
TCATTTGGAGAGGACCTCGAGAAT	1	1023
GAGAGGACCTCGAGAATTCTCAAC	1	1030
ACCTCGAGAATTCTCAACACAACA	1	1036
LUCH-specific 24nt small RNAs matching to the reverse strand of d35S
sequence	reads	position
TCCGGATATTACCCTTTGTTGAAA	15	373
AATAAAGTGACAGATAGCTGGGCA	15	415
TCCGGATATTACCCTTTGTTGAAA	15	700
AATAAAGTGACAGATAGCTGGGCA	15	742
ATTGCCCTTTGGTCTTCTGAGACT	11	342
GCAATGATGGCATTTGTAGGAGCC	11	463
ATTGCCCTTTGGTCTTCTGAGACT	11	669
ATGATGGCATTTGTAGGAGCCACC	9	460
AATTGCCCTTTGGTCTTCTGAGAC	8	343
AATTGCCCTTTGGTCTTCTGAGAC	8	670
ATTTTTGGAGTAGACAAGTGTGTC	5	307
ATTTTTGGAGTAGACAAGTGTGTC	5	634
TTGGAGTAGACAAGTGTGTCGTGC	4	303
ACAATAAAGTGACAGATAGCTGGG	4	417
CGCAATGATGGCATTTGTAGGAGC	4	464
TTGGAGTAGACAAGTGTGTCGTGC	4	630
ACAATAAAGTGACAGATAGCTGGG	4	744
TGTGTTGAGAATTCTCGAGGTCCT	4	1033
TCTGAGACTGTATCTTTGATATTT	3	327
TAAAGTGACAGATAGCTGGGCAAT	3	413
TCTGAGACTGTATCTTTGATATTT	3	654
TAAAGTGACAGATAGCTGGGCAAT	3	740
GATATTTTTGGAGTAGACAAGTGT	2	310
CTGAGACTGTATCTTTGATATTTT	2	326
CCGGATATTACCCTTTGTTGAAAA	2	372
TCCGAGGAGGTTTCCGGATATTAC	2	385
CAATAAAGTGACAGATAGCTGGGC	2	416
TGATGGCATTTGTAGGAGCCACCT	2	459
GATATTTTTGGAGTAGACAAGTGT	2	637
CTGAGACTGTATCTTTGATATTTT	2	653
CCGGATATTACCCTTTGTTGAAAA	2	699
TCCGAGGAGGTTTCCGGATATTAC	2	712
CAATAAAGTGACAGATAGCTGGGC	2	743
GTGTTGAGAATTCTCGAGGTCCTC	2	1032
TTGTGTTGAGAATTCTCGAGGTCC	2	1034
TTTGGAGTAGACAAGTGTGTCGTG	1	304
TTTGATATTTTTGGAGTAGACAAG	1	313
TCTTTGATATTTTTGGAGTAGACA	1	315
AAAGTCTCAATTGCCCTTTGGTCT	1	351
ACCCTTTGTTGAAAAGTCTCAATT	1	363
TTCCGGATATTACCCTTTGTTGAA	1	374
AAAGTGACAGATAGCTGGGCAATG	1	412
TTTTCCACTATCTTCACAATAAAG	1	432
ATGGCATTTGTAGGAGCCACCTTC	1	457
TCGCAATGATGGCATTTGTAGGAG	1	465
TTTGGAGTAGACAAGTGTGTCGTG	1	631
TTTGATATTTTTGGAGTAGACAAG	1	640
TCTTTGATATTTTTGGAGTAGACA	1	642
AAAGTCTCAATTGCCCTTTGGTCT	1	678
ACCCTTTGTTGAAAAGTCTCAATT	1	690
TTCCGGATATTACCCTTTGTTGAA	1	701
AAAGTGACAGATAGCTGGGCAATG	1	739
TTTTCCACTATCTTCACAATAAAG	1	759
TGTTGTGTTGAGAATTCTCGAGGT	1	1036
d35S::NPTII-specific 24nt small RNAs matching to the forward strand of d35S
sequence	reads	position
GAAGACCAAAGGGCTATTGAGACT	83	3480
GAAGACCAAAGGGCTATTGAGACT	83	3807
ACAGTAGAAAAGGAAGGTGGCACC	63	3576
ACAGTAGAAAAGGAAGGTGGCACC	63	3903
AAAAGGACAGTAGAAAAGGAAGGT	48	3570
AAAAGGACAGTAGAAAAGGAAGGT	48	3897
AGTAGAAAAGGAAGGTGGCACCTA	45	3578
AGTAGAAAAGGAAGGTGGCACCTA	45	3905
AAGGACAGTAGAAAAGGAAGGTGG	37	3572
AAGGACAGTAGAAAAGGAAGGTGG	37	3899
ACAGTCTCAGAAGACCAAAGGGCT	28	3471
ACAGTCTCAGAAGACCAAAGGGCT	28	3798
AAAGGACAGTAGAAAAGGAAGGTG	23	3571
AAAGGACAGTAGAAAAGGAAGGTG	23	3898
AGGACAGTAGAAAAGGAAGGTGGC	21	3573
AGGACAGTAGAAAAGGAAGGTGGC	21	3900
AAGACCAAAGGGCTATTGAGACTT	18	3481
AAGACCAAAGGGCTATTGAGACTT	18	3808
AGAGGACACGCTGAAATCACCAGT	14	4162
GAGGACACGCTGAAATCACCAGTC	14	4163
CAGTAGAAAAGGAAGGTGGCACCT	11	3577
CAGTAGAAAAGGAAGGTGGCACCT	11	3904
AGACCAAAGGGCTATTGAGACTTT	10	3482
AGACCAAAGGGCTATTGAGACTTT	10	3809
AAAGGGCTATTGAGACTTTTCAAC	8	3487
AAAGGGCTATTGAGACTTTTCAAC	8	3814
GTAGAAAAGGAAGGTGGCACCTAC	5	3579
AGGAAAGGCTATCGTTCAAGATGC	5	3623
GTAGAAAAGGAAGGTGGCACCTAC	5	3906
AGGAAAGGCTATCGTTCAAGATGC	5	3950
CTCCAAGAATATCAAAGATACAGT	4	3452
GACCAAAGGGCTATTGAGACTTTT	4	3483
AATATCGGGAAACCTCCTCGGATT	4	3518
ATCAAAAGGACAGTAGAAAAGGAA	4	3567
AAAGGAAAGGCTATCGTTCAAGAT	4	3621
TCAAGATGCCTCTGCCGACAGTGG	4	3638
CTCCAAGAATATCAAAGATACAGT	4	3779
GACCAAAGGGCTATTGAGACTTTT	4	3810
AATATCGGGAAACCTCCTCGGATT	4	3845
ATCAAAAGGACAGTAGAAAAGGAA	4	3894
AAAGGAAAGGCTATCGTTCAAGAT	4	3948
TCAAGATGCCTCTGCCGACAGTGG	4	3965
CAGAAGACCAAAGGGCTATTGAGA	3	3478
AGAAGACCAAAGGGCTATTGAGAC	3	3479
AAGGAAAGGCTATCGTTCAAGATG	3	3622
CAGAAGACCAAAGGGCTATTGAGA	3	3805
AGAAGACCAAAGGGCTATTGAGAC	3	3806
AAGGAAAGGCTATCGTTCAAGATG	3	3949
TTCATTTGGAGAGGACACGCTGAA	3	4153
TCATTTGGAGAGGACACGCTGAAA	3	4154
GAGAGGACACGCTGAAATCACCAG	3	4161
ATCATTGCGATAAAGGAAAGGCTA	2	3610
CATTGCGATAAAGGAAAGGCTATC	2	3612
ATGGTGGAGCACGACACTCTCGTC	2	3753
ATCATTGCGATAAAGGAAAGGCTA	2	3937
CATTGCGATAAAGGAAAGGCTATC	2	3939
CATTTCATTTGGAGAGGACACGCT	2	4150
CAAGAATATCAAAGATACAGTCTC	1	3455
GTCTCAGAAGACCAAAGGGCTATT	1	3474
CTCAGAAGACCAAAGGGCTATTGA	1	3476
CAAAGGGCTATTGAGACTTTTCAA	1	3486
AAGGGCTATTGAGACTTTTCAACA	1	3488
AGGGCTATTGAGACTTTTCAACAA	1	3489
AAAGGGTAATATCGGGAAACCTCC	1	3511
TATCGGGAAACCTCCTCGGATTCC	1	3520
CATTGCCCAGCTATCTGTCACTTC	1	3543
ATTGCCCAGCTATCTGTCACTTCA	1	3544
TGCCCAGCTATCTGTCACTTCATC	1	3546
TCACTTCATCAAAAGGACAGTAGA	1	3560
CATCAAAAGGACAGTAGAAAAGGA	1	3566
TCAAAAGGACAGTAGAAAAGGAAG	1	3568
CAAAAGGACAGTAGAAAAGGAAGG	1	3569
GACAGTAGAAAAGGAAGGTGGCAC	1	3575
AGAAAAGGAAGGTGGCACCTACAA	1	3581
GAAAAGGAAGGTGGCACCTACAAA	1	3582
CATCATTGCGATAAAGGAAAGGCT	1	3609
TTCAAGATGCCTCTGCCGACAGTG	1	3637
GATGTGATAACATGGTGGAGCACG	1	3742
CAAGAATATCAAAGATACAGTCTC	1	3782
GTCTCAGAAGACCAAAGGGCTATT	1	3801
CTCAGAAGACCAAAGGGCTATTGA	1	3803
CAAAGGGCTATTGAGACTTTTCAA	1	3813
AAGGGCTATTGAGACTTTTCAACA	1	3815
AGGGCTATTGAGACTTTTCAACAA	1	3816
AAAGGGTAATATCGGGAAACCTCC	1	3838
TATCGGGAAACCTCCTCGGATTCC	1	3847
CATTGCCCAGCTATCTGTCACTTC	1	3870
ATTGCCCAGCTATCTGTCACTTCA	1	3871
TGCCCAGCTATCTGTCACTTCATC	1	3873
TCACTTCATCAAAAGGACAGTAGA	1	3887
CATCAAAAGGACAGTAGAAAAGGA	1	3893
TCAAAAGGACAGTAGAAAAGGAAG	1	3895
CAAAAGGACAGTAGAAAAGGAAGG	1	3896
GACAGTAGAAAAGGAAGGTGGCAC	1	3902
AGAAAAGGAAGGTGGCACCTACAA	1	3908
GAAAAGGAAGGTGGCACCTACAAA	1	3909
CATCATTGCGATAAAGGAAAGGCT	1	3936
TTCAAGATGCCTCTGCCGACAGTG	1	3964
ATTTCATTTGGAGAGGACACGCTG	1	4151
TTTCATTTGGAGAGGACACGCTGA	1	4152
ATTTGGAGAGGACACGCTGAAATC	1	4156
TTTGGAGAGGACACGCTGAAATCA	1	4157
AGGACACGCTGAAATCACCAGTCT	1	4164
d35S::NPTII-specific 24nt small RNAs matching to the reverse strand of d35S
sequence	reads	position
GATGAAGTGACAGATAGCTGGGCA	22	3546
GATGAAGTGACAGATAGCTGGGCA	22	3873
TCTTGGAGTAGACGAGAGTGTCGT	13	3763
ATAGCCCTTTGGTCTTCTGAGACT	12	3473
ATAGCCCTTTGGTCTTCTGAGACT	12	3800
TTTTCTACTGTCCTTTTGATGAAG	8	3563
TTTTCTACTGTCCTTTTGATGAAG	8	3890
TGATGAAGTGACAGATAGCTGGGC	7	3547
TGATGAAGTGACAGATAGCTGGGC	7	3874
CTGAGACTGTATCTTTGATATTCT	6	3457
CTGAGACTGTATCTTTGATATTCT	6	3784
ATCTTTGATATTCTTGGAGTAGAC	4	3447
AATAGCCCTTTGGTCTTCTGAGAC	4	3474
ATCTTTGATATTCTTGGAGTAGAC	4	3774
AATAGCCCTTTGGTCTTCTGAGAC	4	3801
AGACTGTATCTTTGATATTCTTGG	3	3454
GAAGTGACAGATAGCTGGGCAATG	3	3543
AGACTGTATCTTTGATATTCTTGG	3	3781
GAAGTGACAGATAGCTGGGCAATG	3	3870
ATTCTTGGAGTAGACGAGAGTGTC	2	3438
AGCCCTTTGGTCTTCTGAGACTGT	2	3471
AAAGTCTCAATAGCCCTTTGGTCT	2	3482
CTTTTGATGAAGTGACAGATAGCT	2	3551
TTGGAGTAGACGAGAGTGTCGTGC	2	3761
ATTCTTGGAGTAGACGAGAGTGTC	2	3765
AGCCCTTTGGTCTTCTGAGACTGT	2	3798
AAAGTCTCAATAGCCCTTTGGTCT	2	3809
CTTTTGATGAAGTGACAGATAGCT	2	3878
TTGATATTCTTGGAGTAGACGAGA	1	3443
TCTTTGATATTCTTGGAGTAGACG	1	3446
ACTGTATCTTTGATATTCTTGGAG	1	3452
TCTGAGACTGTATCTTTGATATTC	1	3458
AAAAGTCTCAATAGCCCTTTGGTC	1	3483
AGGAGGTTTCCCGATATTACCCTT	1	3512
TGAAGTGACAGATAGCTGGGCAAT	1	3544
TTTGATGAAGTGACAGATAGCTGG	1	3549
TTCTACTGTCCTTTTGATGAAGTG	1	3561
TTTCTACTGTCCTTTTGATGAAGT	1	3562
ATCGCAATGATGGCATTTGTAGGT	1	3597
ACTGTCGGCAGAGGCATCTTGAAC	1	3636
CTTGGAGTAGACGAGAGTGTCGTG	1	3762
TTGATATTCTTGGAGTAGACGAGA	1	3770
TCTTTGATATTCTTGGAGTAGACG	1	3773
ACTGTATCTTTGATATTCTTGGAG	1	3779
TCTGAGACTGTATCTTTGATATTC	1	3785
AAAAGTCTCAATAGCCCTTTGGTC	1	3810
AGGAGGTTTCCCGATATTACCCTT	1	3839
TGAAGTGACAGATAGCTGGGCAAT	1	3871
TTTGATGAAGTGACAGATAGCTGG	1	3876
TTCTACTGTCCTTTTGATGAAGTG	1	3888
TTTCTACTGTCCTTTTGATGAAGT	1	3889
ATCGCAATGATGGCATTTGTAGGT	1	3924
ACTGTCGGCAGAGGCATCTTGAAC	1	3963
AGACTGGTGATTTCAGCGTGTCCT	1	4164
